# Supplementary material for: Spiro­[cyclo­propane-1,3′-indolin]-2′-one
Source: Acta Crystallogr Sect E Struct Rep Online. 2011 Aug 27;67(Pt 9):o2456. doi: 10.1107/S1600536811034167 (PMC3200736; doi:10.1107/S1600536811034167)
Supplement: Supplementary file 2 [file e-67-o2456-Isup2.hkl]

# 
# h,k,l, Fc-squared, Fo-squared, sigma(Fo-squared) and status flag 
# 
data_I
_shelx_title ' 110611e in Pbca' 
_shelx_refln_list_code          4 
_shelx_F_calc_maximum      143.26 
_exptl_crystal_F_000       672.00 
_reflns_d_resolution_high  0.8403 
 
loop_ 
 _symmetry_equiv_pos_as_xyz 
 'x, y, z' 
 '-x+1/2, -y, z+1/2' 
 '-x, y+1/2, -z+1/2' 
 'x+1/2, -y+1/2, -z' 
 '-x, -y, -z' 
 'x-1/2, y, -z-1/2' 
 'x, -y-1/2, z-1/2' 
 '-x-1/2, y-1/2, z' 
 
_cell_length_a     7.4348 
_cell_length_b    14.0589 
_cell_length_c    15.6401 
_cell_angle_alpha  90.000 
_cell_angle_beta   90.000 
_cell_angle_gamma  90.000 
 
_shelx_F_squared_multiplier     1.000 
 
loop_ 
 _refln_index_h 
 _refln_index_k 
 _refln_index_l 
 _refln_F_squared_calc 
 _refln_F_squared_meas 
 _refln_F_squared_sigma 
 _refln_observed_status 
   2   0   0        3.91        6.01      1.06 o 
   4   0   0     1326.31     1507.55     26.96 o 
   6   0   0     1626.02     1688.27     31.62 o 
   8   0   0       70.34       76.78      7.98 o 
   2   1   0     1167.21     1260.52     15.22 o 
   4   1   0      121.75       97.90      2.89 o 
   6   1   0       41.64       56.29      3.62 o 
   8   1   0       18.00       12.32      7.05 o 
   0   2   0     1270.17     1270.43     21.01 o 
   2   2   0        2.36        1.79      1.03 o 
   4   2   0     1255.10     1304.81     16.86 o 
   6   2   0        2.13       -1.88      1.72 o 
   8   2   0        3.46        1.15      5.25 o 
   2   3   0     4030.13     4198.21     78.73 o 
   4   3   0      583.86      597.19      8.99 o 
   6   3   0      506.02      508.96     10.54 o 
   8   3   0       41.78       62.13      6.33 o 
   0   4   0     3249.62     3105.64     41.03 o 
   2   4   0      369.15      359.53      6.38 o 
   4   4   0      661.90      688.33     10.14 o 
   6   4   0       83.59       83.01      4.13 o 
   8   4   0        0.11       -0.82      3.48 o 
   2   5   0      398.93      389.07      8.62 o 
   4   5   0       34.15       34.39      2.27 o 
   6   5   0        1.85       -2.43      2.11 o 
   8   5   0       12.21       10.94      4.26 o 
   0   6   0      225.72      223.29      4.59 o 
   2   6   0      228.39      207.45      3.36 o 
   4   6   0      329.67      323.39      7.12 o 
   6   6   0       67.24       64.93      4.51 o 
   8   6   0        0.03       -0.25      3.87 o 
   2   7   0     1355.77     1452.19     15.76 o 
   4   7   0        2.69       -0.24      1.68 o 
   6   7   0       49.38       50.13      5.61 o 
   8   7   0       68.29       87.13      7.77 o 
   0   8   0       10.42        6.92      1.57 o 
   2   8   0      920.84     1002.46     13.48 o 
   4   8   0      177.04      175.63      7.10 o 
   6   8   0      128.28      114.85      8.05 o 
   2   9   0      117.46      123.35      3.40 o 
   4   9   0      117.00      101.79      5.96 o 
   6   9   0        7.95        3.35      3.52 o 
   0  10   0      131.61      137.64      4.32 o 
   2  10   0      327.54      310.58      7.33 o 
   4  10   0      118.13      122.78      6.57 o 
   6  10   0        2.73        5.65      3.90 o 
   2  11   0      774.32      785.48     14.28 o 
   4  11   0      147.54      144.17      7.36 o 
   6  11   0        0.13        0.31      5.12 o 
   0  12   0      246.84      230.64      6.55 o 
   2  12   0      439.85      431.66     10.85 o 
   4  12   0      180.66      190.82      8.56 o 
   6  12   0       68.30       77.72      7.53 o 
   2  13   0        5.62        3.25      3.65 o 
   4  13   0        0.11        3.15      4.02 o 
   0  14   0        0.02       -0.96      3.75 o 
   2  14   0       54.55       62.68     12.87 o 
   4  14   0       52.68       60.14      7.79 o 
   2  15   0        2.73       -4.20      3.41 o 
   0  16   0        1.77       -0.18      3.77 o 
   2  16   0        1.20       -5.26      3.51 o 
   1   1   1    12079.36    12647.58    233.71 o 
   2   1   1      298.35      270.50      2.92 o 
   3   1   1       12.01       18.38      1.11 o 
   4   1   1      127.27      125.57      2.30 o 
   5   1   1       79.92       69.93      1.96 o 
   6   1   1      150.99      153.94      3.84 o 
   7   1   1      124.25      114.29      4.43 o 
   8   1   1      116.87      113.97      4.76 o 
   0   2   1     4817.26     4828.37     52.33 o 
   1   2   1     2566.41     2577.71     24.16 o 
   2   2   1      618.52      591.72      5.90 o 
   3   2   1      790.28      795.99      7.52 o 
   4   2   1      180.94      209.08      3.08 o 
   5   2   1       14.55       14.59      1.28 o 
   6   2   1       12.06        7.06      1.55 o 
   7   2   1      177.51      175.40      4.34 o 
   8   2   1       33.66       40.93      3.75 o 
   1   3   1      238.79      190.91      2.11 o 
   2   3   1     1391.54     1339.25     13.34 o 
   3   3   1        0.26        6.79      2.20 o 
   4   3   1      375.36      402.32      4.77 o 
   5   3   1       59.83       58.98      1.88 o 
   6   3   1        9.19        7.06      1.54 o 
   7   3   1       58.04       63.85      3.58 o 
   8   3   1        0.04       -2.98      2.95 o 
   0   4   1     3342.26     3165.38     32.39 o 
   1   4   1      262.51      265.21      2.57 o 
   2   4   1      694.58      698.93      7.66 o 
   3   4   1       23.39       29.44      1.40 o 
   4   4   1      357.03      338.64      4.30 o 
   5   4   1        1.76        1.86      1.13 o 
   6   4   1      118.62      110.14      3.33 o 
   7   4   1        4.17        2.44      2.00 o 
   8   4   1        3.28        0.02      2.52 o 
   1   5   1       98.85       97.40      1.34 o 
   2   5   1      419.72      400.89      4.13 o 
   3   5   1      565.11      581.93     10.05 o 
   4   5   1      201.36      206.94      3.22 o 
   5   5   1       50.39       46.96      2.22 o 
   6   5   1       31.41       30.45      2.69 o 
   7   5   1       24.79       20.70      2.60 o 
   8   5   1        1.31        1.89      2.65 o 
   0   6   1      103.77      111.91      2.14 o 
   1   6   1     1697.00     1827.64     13.08 o 
   2   6   1      295.18      319.50      3.26 o 
   3   6   1      177.76      173.41      3.23 o 
   4   6   1      272.10      251.28      4.29 o 
   5   6   1      688.26      686.13      8.36 o 
   6   6   1       91.81       82.88      4.35 o 
   7   6   1       40.53       46.10      3.91 o 
   8   6   1       16.55       21.96      3.57 o 
   1   7   1       32.64       32.68      1.10 o 
   2   7   1        1.29        3.24      0.70 o 
   3   7   1      141.22      131.09      2.12 o 
   4   7   1      106.01      102.85      3.20 o 
   5   7   1       48.62       55.47      2.82 o 
   6   7   1       37.06       33.09      2.98 o 
   7   7   1        2.94        2.34      2.55 o 
   8   7   1        0.24       -3.13      2.69 o 
   0   8   1     1254.57     1324.67     13.89 o 
   1   8   1       17.92       19.92      1.05 o 
   2   8   1       70.06       61.57      1.47 o 
   3   8   1        3.07        2.57      1.01 o 
   4   8   1        4.54        3.15      1.67 o 
   5   8   1       67.15       71.09      5.33 o 
   6   8   1       12.71       11.13      2.78 o 
   7   8   1        2.78       -0.45      2.56 o 
   1   9   1      968.97     1023.99      8.45 o 
   2   9   1      126.31      114.50      2.31 o 
   3   9   1       11.59        6.68      1.19 o 
   4   9   1       58.72       61.94      3.93 o 
   5   9   1      237.39      226.76      6.39 o 
   6   9   1       51.69       57.55      4.38 o 
   7   9   1        1.08        4.23      2.92 o 
   0  10   1       38.45       40.92      2.14 o 
   1  10   1        1.97        2.65      0.96 o 
   2  10   1       18.87       19.70      1.60 o 
   3  10   1        9.28        8.19      1.69 o 
   4  10   1        2.73        0.25      2.26 o 
   5  10   1       37.92       38.41      3.74 o 
   6  10   1      125.69      150.92      5.68 o 
   7  10   1        7.98        6.24      3.29 o 
   1  11   1        0.01       -0.19      1.06 o 
   2  11   1       19.08       25.65      2.25 o 
   3  11   1       40.86       44.99      3.25 o 
   4  11   1        3.54       -0.29      2.41 o 
   5  11   1        2.26        2.81      2.65 o 
   6  11   1       84.77       95.01      5.25 o 
   0  12   1       94.16       86.37      3.27 o 
   1  12   1      283.78      278.03      4.23 o 
   2  12   1        0.74        0.79      2.14 o 
   3  12   1      287.88      298.29      7.33 o 
   4  12   1       12.21       11.22      2.90 o 
   5  12   1       11.48       13.61      3.11 o 
   6  12   1        5.36        6.63      3.05 o 
   1  13   1      133.43      148.29      3.49 o 
   2  13   1       54.97       51.53      4.16 o 
   3  13   1       10.05        9.93      2.76 o 
   4  13   1       34.25       36.59      3.86 o 
   5  13   1        0.12       -0.90      2.72 o 
   0  14   1       95.60       90.40      4.21 o 
   1  14   1       19.75       23.66      2.58 o 
   2  14   1        1.79       -0.14      2.43 o 
   3  14   1      159.03      165.10      5.85 o 
   4  14   1       15.31       15.06      3.27 o 
   1  15   1       11.98        7.46      2.51 o 
   2  15   1        3.11       -0.85      2.44 o 
   3  15   1       10.85        7.41      3.10 o 
   0  16   1        8.05       13.05      3.05 o 
   1  16   1        5.46        7.26      2.82 o 
   2  16   1        9.08        5.53      2.92 o 
   1   0   2      293.40      318.15      5.04 o 
   2   0   2      331.67      305.36      4.50 o 
   3   0   2     3163.69     3424.60     39.75 o 
   4   0   2     1644.13     1726.09     21.51 o 
   5   0   2      154.09      143.39      3.90 o 
   6   0   2      218.11      202.19      5.10 o 
   7   0   2      507.75      489.89     10.77 o 
   8   0   2       13.36       21.20      4.55 o 
   1   1   2     2262.86     2314.02     24.95 o 
   2   1   2      140.19      130.19      1.88 o 
   3   1   2       56.63       61.43      1.39 o 
   4   1   2        0.00       -1.06      0.70 o 
   5   1   2      309.81      306.28      4.20 o 
   6   1   2        0.15       -1.62      1.30 o 
   7   1   2        1.41        1.06      1.87 o 
   8   1   2        4.26        2.25      3.13 o 
   0   2   2     1281.55     1326.51     15.64 o 
   1   2   2     6062.94     6275.28     57.63 o 
   2   2   2     4870.59     4840.98     41.66 o 
   3   2   2      334.65      347.99      3.91 o 
   4   2   2     1130.72     1120.17     10.48 o 
   5   2   2        4.07        2.50      1.03 o 
   6   2   2        0.42       -1.15      1.33 o 
   7   2   2      347.46      340.06      6.20 o 
   8   2   2       56.87       61.26      4.37 o 
   1   3   2     1151.07     1099.12     12.54 o 
   2   3   2     2517.68     2550.62     24.49 o 
   3   3   2       89.37       96.65      1.94 o 
   4   3   2      279.73      296.81      3.87 o 
   5   3   2        8.85        4.78      1.22 o 
   6   3   2       93.21       83.33      2.67 o 
   7   3   2       42.56       53.96      3.41 o 
   8   3   2       23.42       17.84      3.80 o 
   0   4   2     2324.94     2415.93     22.38 o 
   1   4   2       60.70       67.95      1.19 o 
   2   4   2      559.44      593.06      5.59 o 
   3   4   2     1604.95     1674.20     15.58 o 
   4   4   2        5.95        5.18      0.93 o 
   5   4   2      581.12      598.74      7.37 o 
   6   4   2       11.25        9.46      1.81 o 
   7   4   2        1.29       -0.30      1.96 o 
   8   4   2       29.96       34.05      3.85 o 
   1   5   2      385.31      390.40      3.81 o 
   2   5   2     1590.80     1683.03     15.61 o 
   3   5   2        1.54        3.50      0.90 o 
   4   5   2      217.75      219.19      3.95 o 
   5   5   2       67.16       54.49      2.29 o 
   6   5   2        5.98        4.01      1.67 o 
   7   5   2       19.96       15.89      2.64 o 
   8   5   2       13.40       16.45      3.30 o 
   0   6   2       46.58       41.26      1.56 o 
   1   6   2      140.84      137.85      1.77 o 
   2   6   2      153.82      150.42      2.23 o 
   3   6   2       18.50        9.07      1.38 o 
   4   6   2        1.85       -0.24      1.08 o 
   5   6   2        9.40        8.73      1.72 o 
   6   6   2        3.88       -0.05      1.98 o 
   7   6   2        0.34       -2.85      1.90 o 
   8   6   2       25.18       26.90      3.70 o 
   1   7   2      804.27      857.60      6.88 o 
   2   7   2       25.51       22.69      1.11 o 
   3   7   2       28.87       37.20      1.81 o 
   4   7   2       18.44       15.74      1.89 o 
   5   7   2        6.54        0.87      1.63 o 
   6   7   2       70.57       76.48      3.87 o 
   7   7   2       29.51       26.74      3.53 o 
   0   8   2        8.98       16.21      1.54 o 
   1   8   2       11.75       21.41      1.13 o 
   2   8   2      139.37      142.05      2.18 o 
   3   8   2        0.57       -1.50      1.00 o 
   4   8   2       66.27       66.80      2.82 o 
   5   8   2      973.96      977.74     23.28 o 
   6   8   2        5.17        3.15      2.17 o 
   7   8   2       14.69        8.88      3.02 o 
   1   9   2        1.56        1.26      0.82 o 
   2   9   2        7.34        8.17      1.11 o 
   3   9   2       16.99       22.52      1.72 o 
   4   9   2       22.91       22.59      2.44 o 
   5   9   2       68.96       82.56      4.16 o 
   6   9   2        2.83        1.18      2.48 o 
   7   9   2        6.45       10.59      3.21 o 
   0  10   2       34.54       26.67      2.12 o 
   1  10   2      179.85      181.88      3.01 o 
   2  10   2       43.30       45.87      2.78 o 
   3  10   2       92.39       86.50      2.80 o 
   4  10   2      159.02      160.80      5.72 o 
   5  10   2       98.18       92.90      4.44 o 
   6  10   2        0.07       -0.49      2.58 o 
   7  10   2       28.41       32.10      4.03 o 
   1  11   2       46.13       55.91      2.09 o 
   2  11   2      127.35      118.76      3.12 o 
   3  11   2       26.43       30.93      2.92 o 
   4  11   2       40.13       42.72      3.78 o 
   5  11   2       42.51       52.38      4.21 o 
   6  11   2        2.95        3.87      2.90 o 
   0  12   2       38.86       40.74      2.86 o 
   1  12   2      404.48      388.18      5.17 o 
   2  12   2        3.37        4.36      2.01 o 
   3  12   2       85.14       78.97      3.70 o 
   4  12   2        0.25       -1.13      2.38 o 
   5  12   2       14.75       12.32      3.17 o 
   6  12   2        1.84        1.26      2.94 o 
   1  13   2      107.42      102.05      2.97 o 
   2  13   2        0.74        0.12      2.03 o 
   3  13   2       49.83       56.95      4.25 o 
   4  13   2        4.11        3.73      2.62 o 
   5  13   2        2.92        1.17      2.83 o 
   0  14   2      180.50      189.67      5.12 o 
   1  14   2        2.54        1.59      2.00 o 
   2  14   2        0.29       -2.35      2.00 o 
   3  14   2        0.00       -0.33      2.49 o 
   4  14   2        3.30        0.51      2.79 o 
   1  15   2        1.89        1.70      2.20 o 
   2  15   2        0.36       -2.12      2.47 o 
   3  15   2        1.01       -0.91      2.66 o 
   0  16   2        0.01       -1.44      3.56 o 
   1  16   2        6.13        5.07      2.59 o 
   2  16   2        0.03       -3.04      2.52 o 
   1   1   3     4947.47     4922.85     45.45 o 
   2   1   3     2133.24     2109.94     17.66 o 
   3   1   3      294.63      301.00      3.51 o 
   4   1   3        0.12       -1.06      0.71 o 
   5   1   3       42.83       48.46      1.83 o 
   6   1   3      154.84      156.68      3.46 o 
   7   1   3       29.15       35.63      3.23 o 
   8   1   3      164.87      163.58      9.67 o 
   0   2   3     4712.80     4472.62     50.56 o 
   1   2   3    13350.99    13583.35    171.68 o 
   2   2   3     4798.46     4721.15     44.01 o 
   3   2   3      883.89      918.71      8.52 o 
   4   2   3     1975.98     2075.96     18.04 o 
   5   2   3       39.66       48.33      2.08 o 
   6   2   3        2.69       -0.55      1.51 o 
   7   2   3       29.99       35.65      3.09 o 
   8   2   3       13.58       12.88      3.46 o 
   1   3   3     1755.51     1719.02     16.76 o 
   2   3   3      206.89      201.30      3.13 o 
   3   3   3      114.49      127.90      2.15 o 
   4   3   3       59.79       62.25      1.70 o 
   5   3   3        6.61        3.61      1.19 o 
   6   3   3       82.43       77.49      3.02 o 
   7   3   3       23.36       26.42      2.56 o 
   8   3   3        1.20       -1.00      2.57 o 
   0   4   3      254.99      307.82      3.81 o 
   1   4   3      717.27      700.62      6.13 o 
   2   4   3       10.35        9.49      1.05 o 
   3   4   3       24.03       22.43      1.56 o 
   4   4   3      128.50      115.29      2.54 o 
   5   4   3        0.79       -1.78      1.41 o 
   6   4   3       11.13       10.62      1.94 o 
   7   4   3       62.98       70.02      3.85 o 
   8   4   3       82.66       92.83      4.90 o 
   1   5   3       27.51       26.02      0.95 o 
   2   5   3       21.98       17.14      1.04 o 
   3   5   3        0.19        0.32      0.60 o 
   4   5   3       73.59       75.59      2.33 o 
   5   5   3       27.47       23.77      2.09 o 
   6   5   3       62.95       69.13      3.28 o 
   7   5   3       30.52       32.19      3.10 o 
   8   5   3        0.33       -1.72      2.57 o 
   0   6   3       13.96       18.94      1.30 o 
   1   6   3      839.87      896.19      7.41 o 
   2   6   3      444.56      480.91      5.25 o 
   3   6   3      317.18      297.20      4.14 o 
   4   6   3      300.57      275.41      5.28 o 
   5   6   3       55.36       52.08      2.75 o 
   6   6   3       60.29       64.75      3.31 o 
   7   6   3        2.56       -0.49      2.12 o 
   8   6   3       47.86       64.36      4.75 o 
   1   7   3      539.38      587.87      5.43 o 
   2   7   3      171.06      176.21      2.81 o 
   3   7   3        2.97        1.38      1.14 o 
   4   7   3      133.60      129.08      3.72 o 
   5   7   3       69.34       65.57      4.10 o 
   6   7   3      103.57      102.98      3.99 o 
   7   7   3        8.38        4.46      2.27 o 
   0   8   3     1559.53     1706.35     19.40 o 
   1   8   3       10.98        5.01      0.83 o 
   2   8   3       62.71       65.34      1.72 o 
   3   8   3       41.24       44.11      2.05 o 
   4   8   3      167.32      175.40      4.43 o 
   5   8   3        2.32        4.17      2.06 o 
   6   8   3        7.84        3.67      2.15 o 
   7   8   3        1.04       -3.11      2.07 o 
   1   9   3       72.24       66.51      1.78 o 
   2   9   3        1.69       -0.04      0.94 o 
   3   9   3      187.46      179.84      4.11 o 
   4   9   3       27.82       35.47      2.56 o 
   5   9   3       66.29       75.41      4.49 o 
   6   9   3       26.01       21.47      2.91 o 
   7   9   3        1.92        0.04      2.83 o 
   0  10   3       44.43       51.33      2.48 o 
   1  10   3      102.98       97.55      2.39 o 
   2  10   3      117.54      129.50      2.80 o 
   3  10   3      194.24      193.41      3.86 o 
   4  10   3      115.03      108.93      4.99 o 
   5  10   3      102.44       98.71      4.58 o 
   6  10   3       43.53       51.65      3.78 o 
   1  11   3      222.25      213.88      3.51 o 
   2  11   3      107.44      103.56      4.33 o 
   3  11   3       23.97       27.41      2.59 o 
   4  11   3       61.78       68.38      3.44 o 
   5  11   3        0.01       -2.94      2.41 o 
   6  11   3       61.22       70.39      5.13 o 
   0  12   3       20.90       27.04      2.60 o 
   1  12   3        4.95        5.67      1.55 o 
   2  12   3       25.11       33.97      2.50 o 
   3  12   3       40.23       37.52      3.18 o 
   4  12   3        4.95        6.40      2.68 o 
   5  12   3        7.02        6.82      2.99 o 
   1  13   3      124.64      131.90      3.52 o 
   2  13   3      182.84      179.55      4.60 o 
   3  13   3       20.77       21.25      2.86 o 
   4  13   3       67.47       81.28      5.09 o 
   5  13   3        1.60        0.21      2.79 o 
   0  14   3      365.41      393.81      7.53 o 
   1  14   3        1.69        1.10      2.02 o 
   2  14   3        4.93        1.81      1.99 o 
   3  14   3        0.18       -2.49      2.44 o 
   4  14   3        2.13       -1.79      2.59 o 
   1  15   3       47.84       53.69      3.43 o 
   2  15   3       10.42        8.59      2.59 o 
   3  15   3        2.63        4.41      2.98 o 
   0  16   3        3.58        1.45      5.51 o 
   1  16   3        3.39        1.11      2.41 o 
   2  16   3        0.08       -4.05      2.70 o 
   0   0   4    20523.59    19217.96    426.07 o 
   1   0   4     8810.02     8404.47    156.78 o 
   2   0   4      383.97      324.34      4.32 o 
   3   0   4     1575.54     1486.58     18.42 o 
   4   0   4      170.26      175.25      3.87 o 
   5   0   4      311.22      265.93      5.45 o 
   6   0   4       96.43       81.99      4.10 o 
   7   0   4      209.81      201.88      8.56 o 
   8   0   4        0.67       -3.89      3.77 o 
   1   1   4    14178.78    13582.33    227.88 o 
   2   1   4      150.80      134.51      1.64 o 
   3   1   4      256.33      255.79      3.16 o 
   4   1   4        2.84       -0.26      0.87 o 
   5   1   4     1023.78     1039.07     11.09 o 
   6   1   4       80.92       74.92      3.31 o 
   7   1   4       69.93       77.05      4.55 o 
   8   1   4        0.00        0.88      2.54 o 
   0   2   4     7270.24     7226.41    103.83 o 
   1   2   4     4920.66     4980.71     41.79 o 
   2   2   4       98.37      104.61      2.11 o 
   3   2   4     1733.07     1760.00     14.35 o 
   4   2   4       62.32       65.37      1.71 o 
   5   2   4      146.36      144.79      3.07 o 
   6   2   4       67.49       67.98      2.95 o 
   7   2   4       42.25       53.39      3.52 o 
   8   2   4        3.05        0.90      2.69 o 
   1   3   4      340.69      307.45      5.57 o 
   2   3   4      355.93      325.16      4.42 o 
   3   3   4       29.17       24.70      1.75 o 
   4   3   4        0.01       -1.36      0.91 o 
   5   3   4       19.26       18.25      1.87 o 
   6   3   4       69.72       67.24      2.92 o 
   7   3   4        0.38       -1.89      2.02 o 
   8   3   4        0.31       -4.31      3.09 o 
   0   4   4     3261.86     3284.83     39.74 o 
   1   4   4      165.39      161.47      2.03 o 
   2   4   4      486.98      533.00      6.91 o 
   3   4   4      598.21      629.87      9.00 o 
   4   4   4      791.45      834.35      9.12 o 
   5   4   4      261.39      263.70      4.94 o 
   6   4   4      108.01      102.91      3.42 o 
   7   4   4       32.23       31.92      2.79 o 
   8   4   4        9.16        7.86      3.52 o 
   1   5   4      177.02      169.06      2.24 o 
   2   5   4      412.98      453.91      5.94 o 
   3   5   4       33.09       31.23      1.50 o 
   4   5   4        2.31       -1.13      1.23 o 
   5   5   4       27.48       33.25      2.87 o 
   6   5   4       70.19       72.65      3.23 o 
   7   5   4       25.74       26.15      2.97 o 
   8   5   4       27.75       32.78      3.91 o 
   0   6   4      905.63      976.76     10.30 o 
   1   6   4     1157.79     1194.34     10.20 o 
   2   6   4      104.08       89.48      1.95 o 
   3   6   4       16.29       17.66      1.65 o 
   4   6   4       36.99       38.20      2.45 o 
   5   6   4       47.98       52.18      2.81 o 
   6   6   4       55.13       51.37      3.11 o 
   7   6   4       92.88       90.51      4.00 o 
   8   6   4        0.37       -2.42      2.71 o 
   1   7   4      190.86      202.19      2.63 o 
   2   7   4        2.03        1.88      0.90 o 
   3   7   4       26.41       30.31      2.05 o 
   4   7   4       58.35       56.86      2.80 o 
   5   7   4        5.34        0.27      1.82 o 
   6   7   4        4.76        1.48      1.87 o 
   7   7   4       31.87       31.28      3.29 o 
   0   8   4       23.72       26.66      3.27 o 
   1   8   4        7.82        4.63      0.86 o 
   2   8   4      330.54      350.34      5.42 o 
   3   8   4      136.52      136.48      3.08 o 
   4   8   4       83.49       77.78      3.23 o 
   5   8   4        3.83        2.28      2.02 o 
   6   8   4      109.14      101.99      3.98 o 
   7   8   4       10.37        5.29      2.52 o 
   1   9   4        1.92        1.44      0.89 o 
   2   9   4        1.71       -0.18      1.05 o 
   3   9   4       10.86       10.23      1.65 o 
   4   9   4        8.22       10.03      2.05 o 
   5   9   4        4.85        6.44      2.33 o 
   6   9   4        0.69       -2.82      2.06 o 
   7   9   4        2.69       -1.73      2.45 o 
   0  10   4        4.84        7.56      1.62 o 
   1  10   4      136.93      129.60      2.60 o 
   2  10   4      139.11      118.54      2.80 o 
   3  10   4     1031.87     1010.89     11.49 o 
   4  10   4        0.06        0.38      1.80 o 
   5  10   4       33.72       39.57      3.72 o 
   6  10   4       26.60       25.78      3.23 o 
   1  11   4        0.56        0.99      1.42 o 
   2  11   4       64.02       67.12      2.88 o 
   3  11   4       26.68       24.35      2.16 o 
   4  11   4        5.65        6.83      2.05 o 
   5  11   4        3.34       -0.69      2.44 o 
   6  11   4        0.01       -2.49      2.63 o 
   0  12   4      406.81      419.64      7.37 o 
   1  12   4      131.74      129.81      3.36 o 
   2  12   4       58.77       63.10      2.94 o 
   3  12   4       17.94       14.07      2.10 o 
   4  12   4       35.00       37.29      2.96 o 
   5  12   4       34.02       37.43      3.98 o 
   1  13   4       41.69       43.69      2.71 o 
   2  13   4        1.46        2.97      1.97 o 
   3  13   4       12.28       11.95      2.56 o 
   4  13   4        0.45       -3.67      2.45 o 
   5  13   4       13.42       10.42      3.22 o 
   0  14   4       21.47       36.28      6.50 o 
   1  14   4        9.21        7.83      2.30 o 
   2  14   4       29.49       32.11      3.26 o 
   3  14   4        0.37       -3.34      2.23 o 
   4  14   4        1.86        0.83      2.79 o 
   1  15   4        1.01        2.36      2.47 o 
   2  15   4        1.74       -3.14      2.09 o 
   3  15   4        6.01        5.00      3.52 o 
   0  16   4       19.21       23.73      7.60 o 
   1  16   4        5.34        5.81      3.93 o 
   1   1   5      107.22      108.95      1.93 o 
   2   1   5      690.77      713.18      6.21 o 
   3   1   5      140.19      157.20      2.21 o 
   4   1   5      305.84      322.86      4.05 o 
   5   1   5       12.17       15.56      1.53 o 
   6   1   5        6.49        3.75      1.99 o 
   7   1   5        5.43        2.41      2.47 o 
   8   1   5        0.19       -3.94      2.62 o 
   0   2   5     1278.36     1116.15     13.75 o 
   1   2   5      720.73      717.54      6.51 o 
   2   2   5      556.45      532.23      5.76 o 
   3   2   5       57.56       49.76      1.41 o 
   4   2   5       56.73       66.11      1.92 o 
   5   2   5       20.63       21.93      1.94 o 
   6   2   5      654.62      666.59     10.28 o 
   7   2   5       79.70       80.87      4.80 o 
   8   2   5       29.16       30.50      3.92 o 
   1   3   5       20.84       19.18      0.79 o 
   2   3   5       31.70       33.46      1.69 o 
   3   3   5        9.81       10.35      1.31 o 
   4   3   5      138.50      143.42      3.28 o 
   5   3   5        0.63       -0.92      1.32 o 
   6   3   5      219.22      222.47      4.85 o 
   7   3   5       13.89       14.66      2.95 o 
   8   3   5       30.82       32.01      3.88 o 
   0   4   5       27.30       28.00      1.61 o 
   1   4   5      506.17      546.20      5.16 o 
   2   4   5      162.21      148.89      2.92 o 
   3   4   5     1056.95     1096.24     12.18 o 
   4   4   5      254.87      231.27      4.33 o 
   5   4   5      180.32      169.60      3.98 o 
   6   4   5       25.46       30.07      2.55 o 
   7   4   5        2.41       -1.96      2.09 o 
   8   4   5       40.67       44.53      9.57 o 
   1   5   5       44.78       42.08      1.14 o 
   2   5   5      564.63      561.55      7.08 o 
   3   5   5      129.97      133.59      3.10 o 
   4   5   5        1.65       -0.27      1.28 o 
   5   5   5        1.49       -1.27      1.50 o 
   6   5   5       10.98        8.32      2.12 o 
   7   5   5       13.64       14.51      2.64 o 
   8   5   5       13.64       14.10      3.98 o 
   0   6   5       52.78       44.07      1.76 o 
   1   6   5      166.83      175.21      2.61 o 
   2   6   5       87.25       84.90      1.81 o 
   3   6   5       85.01       81.04      2.54 o 
   4   6   5       14.07       14.23      1.86 o 
   5   6   5      449.71      434.20      7.00 o 
   6   6   5      111.34      110.83      3.68 o 
   7   6   5       42.92       42.69      3.50 o 
   1   7   5      193.97      200.28      2.64 o 
   2   7   5       69.21       55.19      1.94 o 
   3   7   5        4.00        7.98      2.69 o 
   4   7   5        5.63        3.13      1.75 o 
   5   7   5       81.80       71.91      3.32 o 
   6   7   5       57.03       62.23      3.46 o 
   7   7   5       13.88       11.03      2.63 o 
   0   8   5      211.38      186.12      3.81 o 
   1   8   5       48.69       44.28      1.43 o 
   2   8   5        1.89        3.77      1.22 o 
   3   8   5      254.16      252.23      4.66 o 
   4   8   5      203.81      207.47      5.06 o 
   5   8   5        3.09        2.16      1.98 o 
   6   8   5       54.37       59.37      3.43 o 
   7   8   5       25.19       18.66      3.02 o 
   1   9   5       22.67       27.27      1.54 o 
   2   9   5      148.81      139.94      2.91 o 
   3   9   5        2.56        1.09      1.46 o 
   4   9   5      191.99      187.41      4.52 o 
   5   9   5       27.30       26.64      2.83 o 
   6   9   5       38.22       42.27      3.47 o 
   7   9   5        2.56        1.12      2.57 o 
   0  10   5      862.29      888.32     11.77 o 
   1  10   5      146.90      142.48      3.23 o 
   2  10   5        0.06       -0.68      1.26 o 
   3  10   5       26.03       31.99      2.21 o 
   4  10   5      138.76      136.76      3.93 o 
   5  10   5        2.71       -0.27      2.06 o 
   6  10   5        6.17        2.65      3.66 o 
   1  11   5        0.04       -1.23      1.39 o 
   2  11   5      484.71      464.93      6.16 o 
   3  11   5        0.87       -1.31      1.51 o 
   4  11   5      100.42       90.65      3.37 o 
   5  11   5        2.35       -0.03      2.44 o 
   6  11   5        8.36        3.01      2.94 o 
   0  12   5      107.33      115.63      4.37 o 
   1  12   5       28.04       23.49      2.20 o 
   2  12   5        3.23        0.65      1.67 o 
   3  12   5        2.76       -0.99      1.63 o 
   4  12   5        4.76        4.29      2.11 o 
   5  12   5        0.27       -0.83      2.66 o 
   1  13   5        0.10       -1.60      1.67 o 
   2  13   5      126.72      144.08      3.81 o 
   3  13   5        2.96        1.78      2.07 o 
   4  13   5       16.58       22.14      2.82 o 
   5  13   5        0.77        3.10      3.01 o 
   0  14   5        0.44        1.48      3.63 o 
   1  14   5        0.00       -1.97      2.06 o 
   2  14   5       13.85       20.82      2.67 o 
   3  14   5       16.58       11.05      2.50 o 
   4  14   5        0.27       -3.97      2.64 o 
   1  15   5       18.43       13.18      3.26 o 
   2  15   5        3.48        3.73      2.41 o 
   3  15   5        0.17       -3.53      2.35 o 
   0  16   5        0.26       -4.57      5.40 o 
   1  16   5        9.65        9.83      3.33 o 
   0   0   6     1005.85     1048.63     26.44 o 
   1   0   6        4.04        3.63      1.03 o 
   2   0   6     1227.24     1274.89     14.16 o 
   3   0   6     1013.88     1098.41     12.72 o 
   4   0   6        3.38        5.84      1.31 o 
   5   0   6      205.41      220.08      8.20 o 
   6   0   6      296.14      298.14     10.38 o 
   7   0   6       73.26       77.22      6.25 o 
   8   0   6       59.73       68.54      7.11 o 
   1   1   6     2403.80     2348.92     20.88 o 
   2   1   6       20.14       19.27      1.19 o 
   3   1   6      219.28      207.00      2.63 o 
   4   1   6        0.00       -1.25      0.87 o 
   5   1   6      550.00      566.13      8.80 o 
   6   1   6       15.87       12.22      3.19 o 
   7   1   6       15.87       10.55      2.84 o 
   8   1   6        4.42        1.94      2.87 o 
   0   2   6      307.49      283.83      7.27 o 
   1   2   6     1322.59     1397.45     11.88 o 
   2   2   6     2066.40     2166.13     18.25 o 
   3   2   6       32.30       39.98      1.96 o 
   4   2   6       64.11       62.67      2.26 o 
   5   2   6      128.58      120.11      3.66 o 
   6   2   6        2.89       -1.56      2.21 o 
   7   2   6        5.75        6.43      2.75 o 
   8   2   6      100.39      112.79      5.53 o 
   1   3   6      853.64      884.74      7.58 o 
   2   3   6     1089.56     1124.44     10.99 o 
   3   3   6       47.33       40.32      1.97 o 
   4   3   6      155.93      160.65      3.69 o 
   5   3   6       23.53       25.33      2.19 o 
   6   3   6       44.84       48.14      3.32 o 
   7   3   6        3.22        0.18      2.67 o 
   8   3   6       11.48        9.40      3.43 o 
   0   4   6      852.51      839.54     11.12 o 
   1   4   6      529.65      528.28      4.78 o 
   2   4   6       65.28       65.44      2.45 o 
   3   4   6     2084.27     2096.05     21.41 o 
   4   4   6       35.53       39.93      2.99 o 
   5   4   6      632.49      630.64      8.80 o 
   6   4   6        2.08       -2.35      1.56 o 
   7   4   6        4.90        3.84      2.70 o 
   8   4   6        9.32        6.31      3.12 o 
   1   5   6      575.03      581.88      5.28 o 
   2   5   6        1.94        0.59      1.01 o 
   3   5   6      270.01      291.56      4.86 o 
   4   5   6       10.85       11.54      1.74 o 
   5   5   6       33.06       28.55      2.45 o 
   6   5   6       33.41       34.64      2.82 o 
   7   5   6       26.03       32.50      3.52 o 
   0   6   6       80.82       83.44      2.27 o 
   1   6   6      596.71      592.28      5.83 o 
   2   6   6       40.05       45.16      2.05 o 
   3   6   6      190.21      194.76      3.95 o 
   4   6   6       64.47       61.32      2.61 o 
   5   6   6        9.78        9.46      1.99 o 
   6   6   6       19.30       19.43      2.43 o 
   7   6   6       34.56       34.63      3.31 o 
   1   7   6      197.03      210.50      2.96 o 
   2   7   6       78.30       66.16      2.18 o 
   3   7   6        1.22        0.16      1.30 o 
   4   7   6      110.86      115.62      3.40 o 
   5   7   6        8.44        7.44      2.18 o 
   6   7   6       52.14       55.07      3.33 o 
   7   7   6        0.51       -2.20      2.28 o 
   0   8   6      315.27      310.91      6.78 o 
   1   8   6      398.58      412.48      4.78 o 
   2   8   6      117.24      116.50      2.86 o 
   3   8   6       56.24       54.77      2.48 o 
   4   8   6      310.12      284.81      5.52 o 
   5   8   6       18.63       17.46      2.60 o 
   6   8   6        9.15        7.53      2.23 o 
   7   8   6        2.62       -0.20      2.43 o 
   1   9   6       32.10       29.75      1.83 o 
   2   9   6        5.11        3.25      1.26 o 
   3   9   6        6.48        4.64      1.68 o 
   4   9   6        4.73        6.10      1.81 o 
   5   9   6       97.39       95.57      3.87 o 
   6   9   6       11.87        9.62      2.53 o 
   0  10   6      145.92      139.22      4.09 o 
   1  10   6       61.51       63.13      2.50 o 
   2  10   6        0.62       -1.87      1.59 o 
   3  10   6      196.90      190.34      4.55 o 
   4  10   6       95.54       93.05      3.17 o 
   5  10   6        8.89        3.60      2.18 o 
   6  10   6        7.86        6.17      3.05 o 
   1  11   6       19.51       14.95      1.90 o 
   2  11   6       97.67       83.36      2.64 o 
   3  11   6        0.49       -0.90      1.54 o 
   4  11   6       16.33       16.55      2.45 o 
   5  11   6        7.49       -0.65      2.30 o 
   6  11   6        5.10        0.82      2.91 o 
   0  12   6      145.84      136.26      6.71 o 
   1  12   6       59.21       52.28      2.79 o 
   2  12   6        1.93       -0.01      1.51 o 
   3  12   6       15.24       16.24      2.04 o 
   4  12   6       17.67       17.38      2.61 o 
   5  12   6        5.04        2.77      2.92 o 
   1  13   6        0.69       -0.38      1.89 o 
   2  13   6        0.12       -2.52      1.68 o 
   3  13   6        1.25       -2.77      1.85 o 
   4  13   6        9.00        6.02      2.28 o 
   0  14   6      175.66      167.09      8.02 o 
   1  14   6       27.27       39.50      3.48 o 
   2  14   6        4.01        1.20      2.21 o 
   3  14   6        4.26        5.13      2.33 o 
   1  15   6       37.04       40.65      3.70 o 
   2  15   6        8.45        6.05      2.76 o 
   1   1   7        7.74       11.94      1.28 o 
   2   1   7        7.44       10.52      0.91 o 
   3   1   7      168.89      183.36      2.40 o 
   4   1   7       27.70       28.04      2.04 o 
   5   1   7      178.29      169.14      5.26 o 
   6   1   7       11.43        9.94      2.73 o 
   7   1   7        0.09       -3.45      2.30 o 
   8   1   7        5.14       -1.32      3.05 o 
   0   2   7      212.74      239.39      4.32 o 
   1   2   7     1268.69     1282.03     11.30 o 
   2   2   7      626.68      563.72      5.22 o 
   3   2   7     1706.67     1717.87     16.36 o 
   4   2   7      142.93      136.35      3.00 o 
   5   2   7      632.96      648.99      9.87 o 
   6   2   7       51.21       47.27      5.86 o 
   7   2   7        0.96       -1.96      2.48 o 
   8   2   7        0.95       -4.16      2.77 o 
   1   3   7      324.07      302.98      5.49 o 
   2   3   7     1598.40     1604.64     27.38 o 
   3   3   7      552.56      595.42      7.65 o 
   4   3   7      151.06      148.12      3.23 o 
   5   3   7       20.23       19.62      2.17 o 
   6   3   7        7.94        4.37      2.55 o 
   7   3   7       16.24       11.04      3.09 o 
   8   3   7       39.37       39.24      6.21 o 
   0   4   7      521.04      567.88      8.25 o 
   1   4   7      564.05      553.76      5.75 o 
   2   4   7      587.37      580.31      6.58 o 
   3   4   7      132.07      130.77      3.12 o 
   4   4   7        1.90        0.27      1.29 o 
   5   4   7      239.53      226.17      4.79 o 
   6   4   7       14.56       11.23      2.36 o 
   7   4   7        1.51       -3.60      2.40 o 
   1   5   7       67.24       79.69      1.55 o 
   2   5   7       32.78       43.84      2.42 o 
   3   5   7       21.33       24.52      1.89 o 
   4   5   7       10.39        7.10      2.49 o 
   5   5   7        7.16        5.97      1.88 o 
   6   5   7        3.07        0.07      2.01 o 
   7   5   7       84.29       86.37      4.88 o 
   0   6   7      598.81      616.04      8.02 o 
   1   6   7      287.58      275.14      3.77 o 
   2   6   7      287.14      310.05      4.68 o 
   3   6   7        0.07       -1.11      1.18 o 
   4   6   7       15.42       14.54      2.00 o 
   5   6   7       18.75       19.23      2.34 o 
   6   6   7       71.07       79.70      3.53 o 
   7   6   7        6.88       -0.83      2.68 o 
   1   7   7        0.24        0.23      0.93 o 
   2   7   7       47.65       55.51      2.10 o 
   3   7   7        0.37       -0.98      1.30 o 
   4   7   7        3.20       -0.18      1.69 o 
   5   7   7        1.70       -1.29      1.96 o 
   6   7   7        2.47       -0.30      1.92 o 
   7   7   7        0.31       -1.44      2.37 o 
   0   8   7       56.18       58.18      2.35 o 
   1   8   7       52.38       56.73      1.97 o 
   2   8   7       16.17       12.64      1.62 o 
   3   8   7       97.60       84.52      2.73 o 
   4   8   7      189.20      171.29      4.37 o 
   5   8   7       11.44       13.16      2.53 o 
   6   8   7       33.31       30.40      2.99 o 
   7   8   7       22.09       26.18      3.48 o 
   1   9   7      102.92      103.60      2.61 o 
   2   9   7      102.55       94.50      3.00 o 
   3   9   7      148.92      138.54      3.54 o 
   4   9   7       51.21       66.28      3.14 o 
   5   9   7      144.83      135.58      4.54 o 
   6   9   7       13.31        9.23      2.47 o 
   0  10   7      451.65      423.08      9.24 o 
   1  10   7      226.01      227.00      3.95 o 
   2  10   7        0.38       -1.96      1.35 o 
   3  10   7        9.03        8.14      1.88 o 
   4  10   7        8.11        8.93      2.03 o 
   5  10   7        8.82        2.87      2.09 o 
   6  10   7        2.16        2.32      2.75 o 
   1  11   7      120.94      111.25      3.54 o 
   2  11   7       41.79       39.39      2.44 o 
   3  11   7       19.60       24.54      2.19 o 
   4  11   7       11.28        9.61      2.10 o 
   5  11   7        3.31        1.60      2.36 o 
   0  12   7       26.53       39.83      4.89 o 
   1  12   7       75.27       76.11      3.43 o 
   2  12   7       18.48       15.83      2.03 o 
   3  12   7       70.69       69.38      3.15 o 
   4  12   7        0.23       -1.96      1.76 o 
   5  12   7        0.09        1.83      2.80 o 
   1  13   7       22.90       15.11      2.71 o 
   2  13   7       27.98       32.25      2.96 o 
   3  13   7        0.39       -1.66      1.77 o 
   4  13   7        9.48        5.23      2.26 o 
   0  14   7       96.00      123.07      7.17 o 
   1  14   7       29.64       33.10      3.34 o 
   2  14   7        0.93       -2.88      2.01 o 
   3  14   7        4.00        2.37      2.41 o 
   1  15   7       40.85       40.76      4.19 o 
   2  15   7        3.82        1.12      3.06 o 
   0   0   8     1895.32     1781.17     43.77 o 
   1   0   8      132.65      134.61      3.69 o 
   2   0   8      146.39      149.72      2.93 o 
   3   0   8       31.13       34.22      1.73 o 
   4   0   8        0.07        0.06      2.76 o 
   5   0   8       50.34       47.63      5.36 o 
   6   0   8      979.39      988.01     29.05 o 
   7   0   8        1.81       -3.48      3.35 o 
   1   1   8        2.19        1.83      1.11 o 
   2   1   8       21.26       17.58      1.23 o 
   3   1   8       30.86       30.51      1.84 o 
   4   1   8       61.47       64.46      2.96 o 
   5   1   8        0.21       -0.96      2.14 o 
   6   1   8        5.39        0.83      2.60 o 
   7   1   8        0.23       -3.67      2.45 o 
   0   2   8      502.97      557.75      8.23 o 
   1   2   8      519.46      512.44      5.37 o 
   2   2   8      430.57      404.98      4.17 o 
   3   2   8        3.61        5.43      1.08 o 
   4   2   8       41.12       44.45      2.10 o 
   5   2   8      268.04      266.14      7.15 o 
   6   2   8        0.43       -3.24      2.16 o 
   7   2   8        3.94       -0.46      2.58 o 
   1   3   8      582.91      560.19      5.37 o 
   2   3   8     1554.12     1625.66     15.53 o 
   3   3   8       29.08       36.13      2.05 o 
   4   3   8       79.42       75.51      2.52 o 
   5   3   8      159.63      156.13      5.28 o 
   6   3   8        3.23       -3.42      2.28 o 
   7   3   8        2.92       -3.36      2.57 o 
   0   4   8     1989.94     2114.23     42.45 o 
   1   4   8       85.42       77.54      1.63 o 
   2   4   8      725.47      747.61      9.16 o 
   3   4   8      340.24      323.18      5.26 o 
   4   4   8      109.38       88.65      2.76 o 
   5   4   8      129.58      127.01      3.73 o 
   6   4   8       16.41       10.40      2.76 o 
   7   4   8       32.12       36.70      4.10 o 
   1   5   8       92.77       96.57      2.10 o 
   2   5   8        1.17        1.97      1.25 o 
   3   5   8        0.01        2.32      1.35 o 
   4   5   8      107.90      105.72      3.28 o 
   5   5   8       32.07       26.14      2.46 o 
   6   5   8       69.41       62.06      7.74 o 
   7   5   8        4.27        4.35      3.00 o 
   0   6   8      457.13      465.22      6.66 o 
   1   6   8      494.78      487.70      5.59 o 
   2   6   8      120.21      109.29      2.71 o 
   3   6   8       54.91       59.70      2.49 o 
   4   6   8      198.26      195.90      4.46 o 
   5   6   8       48.94       51.88      3.14 o 
   6   6   8      115.99      108.82      3.87 o 
   7   6   8       60.09       81.53      5.44 o 
   1   7   8        0.05       -0.50      1.16 o 
   2   7   8       88.71       72.45      2.39 o 
   3   7   8        2.33       -0.57      1.42 o 
   4   7   8      148.97      159.29      4.15 o 
   5   7   8        2.16       -0.63      1.94 o 
   6   7   8        0.15       -1.46      2.03 o 
   7   7   8        0.25       -3.71      2.76 o 
   0   8   8      361.82      352.41      6.71 o 
   1   8   8        6.05        2.97      1.27 o 
   2   8   8        5.24        4.25      1.43 o 
   3   8   8      105.66       97.40      3.01 o 
   4   8   8      219.50      208.42      4.85 o 
   5   8   8       16.87       21.84      2.79 o 
   6   8   8       16.37       18.79      2.68 o 
   1   9   8      100.43       91.77      2.53 o 
   2   9   8      124.68      108.95      3.82 o 
   3   9   8        0.40       -1.70      1.53 o 
   4   9   8      129.10      128.67      3.65 o 
   5   9   8       32.52       31.05      3.14 o 
   6   9   8       19.87       25.01      3.01 o 
   0  10   8       27.29       31.42      4.32 o 
   1  10   8        5.81        3.39      1.64 o 
   2  10   8       15.30       13.96      1.81 o 
   3  10   8      212.00      190.54      4.28 o 
   4  10   8       52.85       52.74      3.08 o 
   5  10   8        0.83       -2.82      1.88 o 
   1  11   8       30.24       36.47      2.52 o 
   2  11   8       83.46       77.34      2.75 o 
   3  11   8        0.09       -2.27      1.51 o 
   4  11   8       43.50       48.08      3.06 o 
   5  11   8        7.96        8.42      2.45 o 
   0  12   8      104.03       94.41      5.99 o 
   1  12   8        4.87        3.77      2.48 o 
   2  12   8       12.19       13.52      2.19 o 
   3  12   8        8.52        5.63      1.87 o 
   4  12   8        0.02       -1.60      1.77 o 
   1  13   8        8.56       12.34      2.96 o 
   2  13   8        1.18       -1.94      2.10 o 
   3  13   8        0.82       -2.62      1.75 o 
   4  13   8        0.83       -2.54      2.01 o 
   0  14   8       33.12       35.01      5.65 o 
   1  14   8       10.64       12.74      3.19 o 
   2  14   8        0.39       -3.29      2.20 o 
   3  14   8        0.29       -1.53      2.26 o 
   1   1   9      373.16      372.67      4.79 o 
   2   1   9       39.46       45.39      1.78 o 
   3   1   9       61.01       56.32      1.82 o 
   4   1   9        0.23       -1.66      1.53 o 
   5   1   9      116.99      108.92      4.59 o 
   6   1   9       10.59       11.64      2.95 o 
   7   1   9       20.64       24.32      4.07 o 
   0   2   9      364.07      342.48      5.98 o 
   1   2   9     1010.07     1012.57      9.54 o 
   2   2   9        0.00       -0.42      0.94 o 
   3   2   9        0.04        0.50      1.09 o 
   4   2   9       54.88       56.17      3.09 o 
   5   2   9        0.09       -1.95      2.20 o 
   6   2   9      144.64      132.48      5.93 o 
   7   2   9       38.34       56.32      4.71 o 
   1   3   9      162.03      144.20      2.87 o 
   2   3   9      439.38      424.49      5.87 o 
   3   3   9       53.59       52.39      2.36 o 
   4   3   9      191.35      191.84      3.92 o 
   5   3   9       32.08       32.44      3.48 o 
   6   3   9        2.99       -0.46      2.34 o 
   7   3   9       25.56       32.59      4.14 o 
   0   4   9      330.44      355.39      6.20 o 
   1   4   9       36.68       32.99      1.44 o 
   2   4   9       22.13       22.21      1.80 o 
   3   4   9       11.63       10.23      1.62 o 
   4   4   9      388.04      359.93      5.68 o 
   5   4   9       44.62       47.83      3.98 o 
   6   4   9       29.40       33.33      3.84 o 
   7   4   9       81.14       94.29      5.63 o 
   1   5   9       13.60       11.25      1.23 o 
   2   5   9       22.06       18.54      1.77 o 
   3   5   9        3.86        4.64      1.53 o 
   4   5   9      104.86      101.81      3.51 o 
   5   5   9       51.37       60.39      3.60 o 
   6   5   9        0.41       -1.03      2.65 o 
   7   5   9       19.37       19.50      3.70 o 
   0   6   9      358.15      340.12      8.89 o 
   1   6   9        1.98       -0.28      1.07 o 
   2   6   9       31.65       33.05      2.05 o 
   3   6   9       76.89       77.60      2.92 o 
   4   6   9      363.93      338.98      6.12 o 
   5   6   9       21.38       21.98      2.36 o 
   6   6   9        0.19        2.58      2.66 o 
   7   6   9        0.10       -2.35      2.86 o 
   1   7   9       83.72       77.18      2.36 o 
   2   7   9       32.14       31.74      2.10 o 
   3   7   9       44.20       44.19      2.78 o 
   4   7   9       42.94       51.70      3.09 o 
   5   7   9       41.88       52.61      3.24 o 
   6   7   9       43.45       59.50      4.57 o 
   0   8   9      400.99      374.01      8.52 o 
   1   8   9        0.71       -2.10      1.40 o 
   2   8   9      131.61      125.15      3.22 o 
   3   8   9      107.60      101.40      3.12 o 
   4   8   9       15.45       16.12      2.37 o 
   5   8   9       69.85       76.86      3.65 o 
   6   8   9        5.89        4.74      2.30 o 
   1   9   9      103.84       97.86      3.16 o 
   2   9   9      108.89       98.88      3.03 o 
   3   9   9       31.73       34.32      2.54 o 
   4   9   9       43.10       47.84      2.95 o 
   5   9   9       20.59       15.25      2.47 o 
   6   9   9        1.90       -0.07      2.47 o 
   0  10   9      374.13      352.24     13.21 o 
   1  10   9        2.89        3.34      1.84 o 
   2  10   9        4.29        3.53      1.65 o 
   3  10   9       54.40       55.62      3.04 o 
   4  10   9       11.14       10.07      2.17 o 
   5  10   9       27.06       28.17      3.04 o 
   1  11   9       14.85       16.82      2.53 o 
   2  11   9        7.11        3.01      1.78 o 
   3  11   9        0.76       -0.73      1.57 o 
   4  11   9        1.37        1.82      1.95 o 
   5  11   9        5.15        1.57      2.22 o 
   0  12   9        0.64       -1.20      3.11 o 
   1  12   9       29.04       25.51      3.30 o 
   2  12   9        0.25       -2.55      1.74 o 
   3  12   9      118.22      127.72      3.56 o 
   4  12   9        0.91        0.10      1.85 o 
   1  13   9       15.66       21.77      3.42 o 
   2  13   9        0.65       -0.72      2.23 o 
   3  13   9        1.20        0.97      2.14 o 
   0  14   9        1.55       -2.03      3.78 o 
   1  14   9       21.76       21.25      3.53 o 
   2  14   9        1.39       -0.35      2.42 o 
   0   0  10     1449.97     1481.24     38.35 o 
   1   0  10      781.50      786.27     11.43 o 
   2   0  10      638.23      642.31      8.79 o 
   3   0  10        4.88        1.28      1.84 o 
   4   0  10      573.82      596.12     12.08 o 
   5   0  10       40.85       41.13      5.40 o 
   6   0  10        0.14       -1.50      3.59 o 
   7   0  10       38.46       38.67      6.12 o 
   1   1  10        5.74        9.63      1.23 o 
   2   1  10       72.11       76.00      1.65 o 
   3   1  10        8.88        9.12      1.40 o 
   4   1  10        0.00       -0.87      1.76 o 
   5   1  10       14.40       10.00      2.69 o 
   6   1  10        0.00       -3.52      2.35 o 
   7   1  10        4.79        2.69      2.95 o 
   0   2  10       66.47       58.57      2.50 o 
   1   2  10      196.06      222.17      3.57 o 
   2   2  10       43.06       43.64      1.84 o 
   3   2  10       44.98       46.66      2.40 o 
   4   2  10      277.01      269.39      9.65 o 
   5   2  10       46.85       42.76      4.28 o 
   6   2  10        2.61        0.06      2.55 o 
   7   2  10        4.82       -0.57      3.33 o 
   1   3  10      220.29      219.51      4.29 o 
   2   3  10       24.29       25.12      1.87 o 
   3   3  10      217.40      212.69      4.27 o 
   4   3  10       11.92        6.86      2.12 o 
   5   3  10        8.48        6.99      2.33 o 
   6   3  10        6.17        5.94      2.87 o 
   7   3  10        5.25        5.99      3.93 o 
   0   4  10        4.43       11.07      6.08 o 
   1   4  10       23.75       26.97      1.57 o 
   2   4  10       69.89       72.03      2.81 o 
   3   4  10      216.56      204.41      4.86 o 
   4   4  10      204.12      189.19      4.09 o 
   5   4  10      136.02      139.77      4.65 o 
   6   4  10        8.74        4.22      2.85 o 
   7   4  10       13.26       14.94      4.80 o 
   1   5  10       49.16       51.67      2.06 o 
   2   5  10      406.02      401.06      6.84 o 
   3   5  10      255.25      229.48      4.72 o 
   4   5  10      140.28      130.76      3.75 o 
   5   5  10       19.13       19.07      2.88 o 
   6   5  10       36.43       32.69      3.88 o 
   0   6  10       25.41       29.41      3.41 o 
   1   6  10       21.78       22.56      1.77 o 
   2   6  10        0.06       -0.52      1.44 o 
   3   6  10      423.01      398.28      6.62 o 
   4   6  10        0.02        1.16      1.83 o 
   5   6  10        4.81       12.88      2.48 o 
   6   6  10       13.63       13.59      3.46 o 
   1   7  10        0.59       -0.32      1.50 o 
   2   7  10       21.33       20.37      2.13 o 
   3   7  10       20.38       19.62      2.13 o 
   4   7  10        3.57        5.17      2.05 o 
   5   7  10       64.76       59.01      3.55 o 
   6   7  10       22.53       33.57      4.17 o 
   0   8  10      321.61      333.52      8.07 o 
   1   8  10      109.07      111.60      4.09 o 
   2   8  10       96.98       89.89      2.89 o 
   3   8  10        0.92        2.56      1.66 o 
   4   8  10       34.95       36.48      3.01 o 
   5   8  10        0.92       -1.82      2.04 o 
   6   8  10       11.24       11.75      3.42 o 
   1   9  10      321.97      317.91      5.80 o 
   2   9  10        5.14        0.63      1.79 o 
   3   9  10        0.04       -2.45      1.63 o 
   4   9  10        6.66        8.10      2.08 o 
   5   9  10        1.48       -2.82      1.88 o 
   0  10  10       24.46       26.80      3.62 o 
   1  10  10       28.91       25.83      2.81 o 
   2  10  10       11.29        9.40      1.99 o 
   3  10  10       43.88       44.42      2.86 o 
   4  10  10        1.34       -2.57      1.80 o 
   5  10  10        1.09       -2.10      2.03 o 
   1  11  10        3.18        0.79      2.08 o 
   2  11  10       29.30       34.96      2.66 o 
   3  11  10        1.64       -0.27      2.17 o 
   4  11  10       21.15       25.03      2.75 o 
   0  12  10       74.18       69.84      6.44 o 
   1  12  10        0.33       -3.07      2.05 o 
   2  12  10        2.92       -0.12      2.39 o 
   3  12  10        0.46       -0.36      2.08 o 
   1  13  10        1.34       -2.01      2.65 o 
   2  13  10        5.45        6.80      2.77 o 
   0  14  10        4.87        6.80      6.19 o 
   1   1  11        0.00       -0.96      0.99 o 
   2   1  11       86.81       89.46      2.21 o 
   3   1  11       12.26       10.77      2.05 o 
   4   1  11        0.05       -2.67      1.78 o 
   5   1  11       32.16       33.34      3.72 o 
   6   1  11       52.86       55.47      4.66 o 
   7   1  11        1.81       -2.79      2.99 o 
   0   2  11       26.49       30.56      2.29 o 
   1   2  11      118.07      120.71      2.68 o 
   2   2  11        5.31        3.22      1.37 o 
   3   2  11        9.43        5.57      1.62 o 
   4   2  11        6.29        2.63      2.10 o 
   5   2  11      122.08      120.15      4.97 o 
   6   2  11        1.58        0.15      2.58 o 
   7   2  11       38.53       33.48      4.49 o 
   1   3  11       39.16       40.52      1.89 o 
   2   3  11        0.38       -1.55      1.30 o 
   3   3  11       65.61       53.36      3.21 o 
   4   3  11        0.88       -1.89      1.88 o 
   5   3  11       14.24       10.06      2.52 o 
   6   3  11       30.24       28.50      3.84 o 
   0   4  11        8.32        5.47      2.06 o 
   1   4  11      148.83      150.61      3.17 o 
   2   4  11      441.70      431.44      7.24 o 
   3   4  11      882.63      869.81     14.06 o 
   4   4  11        2.27       -0.87      1.94 o 
   5   4  11       32.41       25.69      3.15 o 
   6   4  11        0.34        0.78      2.77 o 
   1   5  11       11.68       16.84      2.36 o 
   2   5  11       45.59       54.00      3.63 o 
   3   5  11       48.42       50.77      3.01 o 
   4   5  11      113.54      102.15      3.91 o 
   5   5  11        1.89       -0.24      2.30 o 
   6   5  11        0.10       -2.49      2.72 o 
   0   6  11       27.60       30.42      3.96 o 
   1   6  11       67.52       67.84      2.74 o 
   2   6  11       28.37       34.51      2.53 o 
   3   6  11       65.56       72.12      3.18 o 
   4   6  11       59.57       65.45      3.47 o 
   5   6  11      231.62      241.37      6.36 o 
   6   6  11        9.64        8.24      3.34 o 
   1   7  11      240.46      235.48      4.74 o 
   2   7  11        0.77        1.53      1.69 o 
   3   7  11       44.21       46.44      2.74 o 
   4   7  11        1.51        5.07      2.20 o 
   5   7  11      120.99      117.43      4.22 o 
   6   7  11       42.98       49.76      5.32 o 
   0   8  11       54.21       77.70      5.09 o 
   1   8  11       20.23       17.65      2.45 o 
   2   8  11       20.83       18.02      2.54 o 
   3   8  11       27.25       27.38      2.41 o 
   4   8  11       93.20       86.75      3.29 o 
   5   8  11       18.31       24.87      2.94 o 
   1   9  11       44.98       53.03      3.47 o 
   2   9  11        4.08        1.34      2.02 o 
   3   9  11        8.25        9.15      2.08 o 
   4   9  11        0.61       -2.48      1.86 o 
   5   9  11        0.65       -1.79      1.97 o 
   0  10  11      107.89      105.18      4.96 o 
   1  10  11        9.78        7.97      2.43 o 
   2  10  11       12.85       14.92      2.32 o 
   3  10  11        0.34       -1.82      1.91 o 
   4  10  11       28.51       28.37      2.73 o 
   1  11  11        0.49       -2.92      1.94 o 
   2  11  11       12.50       10.20      2.55 o 
   3  11  11        4.87        1.77      2.37 o 
   4  11  11        3.52       -2.11      2.03 o 
   0  12  11        0.00       -1.47      3.41 o 
   1  12  11        0.32       -1.57      2.30 o 
   2  12  11        1.58       -0.85      2.39 o 
   3  12  11        2.27        3.01      2.09 o 
   1  13  11        1.24       -2.18      3.53 o 
   0   0  12      369.71      336.61      9.43 o 
   1   0  12       47.41       41.91      2.78 o 
   2   0  12      120.59      113.16      4.42 o 
   3   0  12       57.50       61.33      3.84 o 
   4   0  12        8.57        3.48      3.43 o 
   5   0  12        6.00        7.09      5.11 o 
   6   0  12       53.92       49.39      6.70 o 
   1   1  12      199.46      191.99      3.57 o 
   2   1  12        1.62       -0.73      1.12 o 
   3   1  12        0.05       -2.37      1.58 o 
   4   1  12       53.09       51.08      4.04 o 
   5   1  12        4.20        4.61      2.69 o 
   6   1  12        4.40        4.66      3.10 o 
   0   2  12      344.37      325.63      7.64 o 
   1   2  12       82.45       73.91      2.28 o 
   2   2  12       44.86       48.50      2.36 o 
   3   2  12        0.09       -0.56      1.80 o 
   4   2  12       31.30       30.47      2.93 o 
   5   2  12        0.28       -0.92      2.46 o 
   6   2  12       63.18       68.37      5.25 o 
   1   3  12        0.25       -2.20      1.47 o 
   2   3  12       55.27       57.08      2.59 o 
   3   3  12        6.97        8.02      1.89 o 
   4   3  12        3.51       -1.62      1.92 o 
   5   3  12       16.22       11.16      2.75 o 
   6   3  12       19.84       19.08      3.72 o 
   0   4  12      271.88      256.46      6.76 o 
   1   4  12       86.97       81.29      2.76 o 
   2   4  12      116.44      109.99      3.23 o 
   3   4  12      118.61      121.05      3.98 o 
   4   4  12       18.71       19.17      2.83 o 
   5   4  12        0.28       -2.81      2.19 o 
   6   4  12        0.51       -2.19      3.01 o 
   1   5  12       31.04       35.90      2.48 o 
   2   5  12      462.81      462.32      7.22 o 
   3   5  12        0.00        1.03      2.01 o 
   4   5  12      290.31      288.18      7.32 o 
   5   5  12        0.22       -3.49      2.32 o 
   6   5  12        0.00       -4.01      2.67 o 
   0   6  12      110.79      104.22      5.87 o 
   1   6  12       84.99       83.42      2.99 o 
   2   6  12        2.16        2.98      2.05 o 
   3   6  12       35.58       33.61      3.00 o 
   4   6  12        4.15        6.50      2.46 o 
   5   6  12       33.39       36.38      3.66 o 
   1   7  12      155.40      150.66      3.94 o 
   2   7  12        0.00       -2.23      1.79 o 
   3   7  12       12.25       15.55      2.29 o 
   4   7  12       52.57       69.03      5.03 o 
   5   7  12       14.93       22.12      3.43 o 
   0   8  12      239.39      251.67      7.29 o 
   1   8  12        3.90        0.95      2.05 o 
   2   8  12        9.05        4.61      2.13 o 
   3   8  12        0.01       -1.73      1.80 o 
   4   8  12      210.27      199.02      4.71 o 
   5   8  12      104.02      104.70      5.76 o 
   1   9  12        0.93       -2.20      1.94 o 
   2   9  12        4.26       -2.74      1.92 o 
   3   9  12        0.56       -2.30      2.00 o 
   4   9  12        7.79        3.27      2.03 o 
   0  10  12       77.62       72.98      6.91 o 
   1  10  12        0.03       -2.19      2.04 o 
   2  10  12       11.57       14.97      2.64 o 
   3  10  12       16.40       25.47      3.09 o 
   4  10  12        0.62       -1.14      2.24 o 
   1  11  12        1.66       -2.98      2.13 o 
   2  11  12        9.71        9.63      2.73 o 
   3  11  12        5.85        0.10      2.76 o 
   0  12  12        0.06       -5.14      3.42 o 
   1  12  12       20.95       20.10      2.95 o 
   2  12  12        0.43        0.96      2.76 o 
   1   1  13       21.64       22.87      1.89 o 
   2   1  13        1.70       -2.35      1.57 o 
   3   1  13        1.95       -0.97      1.71 o 
   4   1  13        5.29       -0.09      2.36 o 
   5   1  13       23.14       17.79      3.39 o 
   6   1  13       18.03       18.68      4.02 o 
   0   2  13     1116.73     1135.94     18.83 o 
   1   2  13        6.51        6.03      1.53 o 
   2   2  13        0.01       -2.03      1.35 o 
   3   2  13      111.15      105.95      3.89 o 
   4   2  13        0.29       -2.20      2.22 o 
   5   2  13       18.13       16.14      3.49 o 
   6   2  13        0.83       -1.70      2.84 o 
   1   3  13        0.31       -2.42      1.61 o 
   2   3  13       39.14       45.08      3.47 o 
   3   3  13       40.27       43.25      3.24 o 
   4   3  13       10.61        5.67      2.32 o 
   5   3  13        1.07       -3.39      2.47 o 
   6   3  13        8.67        4.14      3.19 o 
   0   4  13       11.31       16.02      3.68 o 
   1   4  13       53.72       60.53      3.43 o 
   2   4  13       64.36       63.88      2.74 o 
   3   4  13      190.62      185.61      5.62 o 
   4   4  13        7.43        4.11      2.37 o 
   5   4  13        3.81        1.16      2.44 o 
   1   5  13       12.45        8.62      1.98 o 
   2   5  13       26.71       26.55      2.74 o 
   3   5  13        4.36        3.68      2.17 o 
   4   5  13        1.42        0.10      2.27 o 
   5   5  13       12.47        9.23      2.93 o 
   0   6  13       22.20       19.06      5.86 o 
   1   6  13        0.55        0.29      2.00 o 
   2   6  13       89.69       90.63      4.22 o 
   3   6  13        8.45        6.83      2.09 o 
   4   6  13      222.84      220.46      6.61 o 
   5   6  13        9.63       12.69      3.03 o 
   1   7  13      156.82      155.44      4.55 o 
   2   7  13        1.87       -3.00      2.00 o 
   3   7  13        1.80       -2.19      2.12 o 
   4   7  13       28.61       30.34      3.22 o 
   5   7  13      101.46      120.60      5.29 o 
   0   8  13      271.67      273.28      7.85 o 
   1   8  13        8.40        6.82      2.43 o 
   2   8  13       15.91       17.64      2.69 o 
   3   8  13        6.54        6.81      2.59 o 
   4   8  13        2.50        1.56      2.18 o 
   1   9  13        1.45       -1.17      2.05 o 
   2   9  13        3.18       -1.20      2.38 o 
   3   9  13        4.35        2.69      2.44 o 
   4   9  13        0.00       -0.97      2.43 o 
   0  10  13        8.52        5.36      3.08 o 
   1  10  13       33.57       37.31      3.40 o 
   2  10  13        6.80        4.35      2.33 o 
   3  10  13        4.48        0.22      2.50 o 
   1  11  13        1.53        0.49      2.46 o 
   2  11  13        0.75       -3.04      2.41 o 
   0   0  14      460.37      472.49     12.35 o 
   1   0  14      199.66      209.37      5.44 o 
   2   0  14       36.85       34.83      5.49 o 
   3   0  14       36.04       35.18      5.09 o 
   4   0  14        0.60       -1.38      3.86 o 
   5   0  14       14.25        9.98      4.79 o 
   1   1  14      111.40      110.05      3.33 o 
   2   1  14       19.72       17.64      2.42 o 
   3   1  14        0.37       -1.88      2.17 o 
   4   1  14       38.46       36.56      3.91 o 
   5   1  14       14.96       23.10      3.80 o 
   0   2  14        5.02       10.33      3.25 o 
   1   2  14        1.17       -2.22      1.68 o 
   2   2  14        4.43        1.21      1.92 o 
   3   2  14       59.36       58.25      3.43 o 
   4   2  14        1.83        0.47      2.46 o 
   5   2  14        2.52       -0.33      2.72 o 
   1   3  14        7.44        6.26      2.29 o 
   2   3  14        0.66       -2.45      1.64 o 
   3   3  14       38.35       41.35      3.38 o 
   4   3  14        9.60        4.05      2.44 o 
   5   3  14       11.04        6.53      3.08 o 
   0   4  14        0.16       -1.82      2.86 o 
   1   4  14       17.61       17.68      2.25 o 
   2   4  14        0.17       -2.17      1.73 o 
   3   4  14       13.32       13.21      2.89 o 
   4   4  14       72.14       77.13      4.45 o 
   5   4  14        6.21        4.08      3.14 o 
   1   5  14        4.05        5.67      2.20 o 
   2   5  14       17.99       15.71      2.57 o 
   3   5  14       44.69       42.75      3.76 o 
   4   5  14        6.51        4.00      2.54 o 
   5   5  14       50.67       54.62      4.31 o 
   0   6  14       73.08       70.93      7.53 o 
   1   6  14       16.94       21.19      2.75 o 
   2   6  14       63.49       76.20      4.08 o 
   3   6  14       87.80       75.68      4.20 o 
   4   6  14       83.90       99.75      5.45 o 
   1   7  14        6.45        8.57      2.53 o 
   2   7  14       39.60       49.73      4.15 o 
   3   7  14       31.20       36.68      3.57 o 
   4   7  14       63.34       72.03      4.27 o 
   0   8  14       13.69       17.96      3.61 o 
   1   8  14        0.02       -3.81      2.54 o 
   2   8  14       59.59       70.20      4.80 o 
   3   8  14        6.10        7.82      2.68 o 
   4   8  14        3.89        1.41      2.55 o 
   1   9  14       41.34       43.92      3.59 o 
   2   9  14        5.60       -0.11      2.62 o 
   3   9  14        4.47        0.10      2.60 o 
   0  10  14        7.09        7.09      3.52 o 
   1  10  14        2.98        1.41      2.40 o 
   2  10  14        3.66        5.39      2.55 o 
   1   1  15       14.95       11.35      2.07 o 
   2   1  15       21.56       17.05      2.59 o 
   3   1  15        0.07       -3.41      2.27 o 
   4   1  15        0.27       -1.18      2.53 o 
   5   1  15        7.88        0.55      3.05 o 
   0   2  15       27.74       28.09      3.50 o 
   1   2  15      121.93      123.43      4.03 o 
   2   2  15        8.61        8.18      2.65 o 
   3   2  15       30.67       34.69      3.78 o 
   4   2  15        2.85        3.51      3.26 o 
   5   2  15        0.15       -4.06      2.70 o 
   1   3  15        0.06        1.98      2.29 o 
   2   3  15       97.78       86.31      4.06 o 
   3   3  15        0.15       -1.48      2.14 o 
   4   3  15       38.70       44.95      4.41 o 
   0   4  15       20.24       20.89      4.30 o 
   1   4  15       21.33       23.58      2.92 o 
   2   4  15       18.94       20.48      2.53 o 
   3   4  15       17.62       14.69      3.15 o 
   4   4  15       33.53       42.32      3.80 o 
   1   5  15       30.72       37.66      3.32 o 
   2   5  15       41.84       53.36      3.68 o 
   3   5  15       25.04       24.08      3.44 o 
   4   5  15       26.81       29.39      3.51 o 
   0   6  15      145.86      155.42     10.95 o 
   1   6  15       11.77       11.30      2.69 o 
   2   6  15       34.19       43.12      3.98 o 
   3   6  15       18.17       16.35      3.77 o 
   4   6  15       85.41       91.28      5.78 o 
   1   7  15        7.99        8.75      3.03 o 
   2   7  15        1.80       -0.63      2.56 o 
   3   7  15        8.37        5.37      2.65 o 
   0   8  15       38.69       45.75      4.91 o 
   1   8  15       33.02       40.76      4.15 o 
   2   8  15        0.69        1.42      2.73 o 
   3   8  15        2.73       -0.57      2.84 o 
   1   9  15        4.76        1.41      2.39 o 
   2   9  15        5.39        4.43      3.05 o 
   0   0  16      141.72      137.48      6.71 o 
   1   0  16       67.22       72.30      5.71 o 
   2   0  16        0.99       -4.71      3.14 o 
   3   0  16        3.12        1.99      3.84 o 
   4   0  16        0.05       -3.83      3.57 o 
   1   1  16        2.66        1.60      2.40 o 
   2   1  16       15.62       10.19      3.45 o 
   3   1  16        7.67        6.97      3.01 o 
   4   1  16        0.00       -3.96      2.64 o 
   0   2  16        4.53        2.94      3.46 o 
   1   2  16       40.93       45.26      3.77 o 
   2   2  16        5.35        3.56      2.54 o 
   3   2  16        2.63       -0.99      2.67 o 
   4   2  16       29.10       27.09      4.05 o 
   1   3  16       72.85       85.14      5.27 o 
   2   3  16        5.42        4.68      2.55 o 
   3   3  16        0.26       -0.77      3.27 o 
   4   3  16        0.11       -1.82      3.04 o 
   0   4  16        3.79        3.80      3.69 o 
   1   4  16      137.65      153.83      5.34 o 
   2   4  16        0.77       -3.69      2.46 o 
   3   4  16        3.42        1.83      2.77 o 
   1   5  16      136.76      150.37      4.82 o 
   2   5  16        1.16        2.57      3.23 o 
   3   5  16        1.31        2.04      2.74 o 
   0   6  16       34.12       47.24      5.19 o 
   1   6  16       26.43       37.24      3.66 o 
   2   6  16        0.76       -3.03      2.67 o 
   3   6  16       54.69       60.96      4.82 o 
   1   7  16       41.00       47.65      3.90 o 
   2   7  16        0.92        1.14      2.79 o 
   0   8  16        8.91        8.62      3.78 o 
   1   8  16        1.71        4.20      3.12 o 
   1   1  17        0.65       -2.28      2.10 o 
   2   1  17       11.82       12.41      4.60 o 
   3   1  17        1.93       -0.29      3.49 o 
   0   2  17      171.46      185.57     17.18 o 
   1   2  17       10.06       12.03      3.30 o 
   2   2  17        2.25       -3.78      2.52 o 
   3   2  17        1.29       -0.29      3.16 o 
   1   3  17        4.73        2.54      3.26 o 
   2   3  17       57.96       68.13      4.35 o 
   3   3  17        2.64        1.50      3.62 o 
   0   4  17       48.85       60.91      6.43 o 
   1   4  17       29.82       35.19      3.96 o 
   2   4  17        8.11        4.44      3.33 o 
   1   5  17        0.88       -2.70      2.59 o 
   2   5  17        5.59        6.03      3.57 o 
   0   6  17       28.96       30.35      4.68 o 
   1   6  17        1.88        3.12      2.73 o 
   1   0  18        0.48        2.81      3.76 o 
   2   0  18        0.60       -4.74      5.51 o 
   1   1  18        3.71        0.20      2.97 o 
   2   1  18        0.22       -3.59      3.11 o 
   0   2  18       24.72       30.36      6.97 o 
   1   2  18        1.28       -4.11      3.33 o 
   1   3  18        0.89        3.54      3.26 o 
   0   4  18        0.62        0.35      5.88 o 
                                                 
